# Supplementary material for: Genome-Wide Identification and Analysis of the Fatty Acid Export Family Revealed the Role of GmFAX8 in Improving Soybean Oil Accumulation
Source: Plants (Basel). 2025 Oct 15;14(20):3166. doi: 10.3390/plants14203166 (PMC12567294; doi:10.3390/plants14203166)
Supplement: Supplementary file 1 [file plants-14-03166-s001.zip]

Archive with 4 entries (4 files):
- TableS1.xlsx
- TableS2.pdf
- TableS3.xls
- TableS4.xlsx
