# Supplementary material for: Genome-Wide Identification and Analysis of the Fatty Acid Export Family Revealed the Role of GmFAX8 in Improving Soybean Oil Accumulation
Source: Plants (Basel). 2025 Oct 15;14(20):3166. doi: 10.3390/plants14203166 (PMC12567294; doi:10.3390/plants14203166)
Supplement: Supplementary file 1 [file plants-14-03166-s001.zip › TableS1.xlsx]

## Sheet: Sheet1
Table S1 Primers used for qRT-PCR, gene cloning and vector construction
	Primer Sequence 5'-3'
FAX1-q-F	CGATCAACCGAAAAGGAC
FAX1-q-R	TAAAGCACCCCCAAAGAG
FAX2-q-F	ACGGTTTAGTTCTTTCTG
FAX2-q-R	GGTTGTCCTCTTTTGTAT
FAX3-q-F	TCAACTTCCACCCCTTAC
FAX3-q-R	CCACTTCAATCTCTCCGT
FAX4-q-F	ACTTCGCTTGACCTAACT
FAX4-q-R	TATCACCTCCTCCTTCTC
FAX5-q-F	ACGGATTGATGTTAGTGG
FAX5-q-R	GCGAGGTAAGAGTTTTTT
FAX6-q-F	TAGACCTAACTCAACCCG
FAX6-q-R	GACATCAACAGAGCCATT
FAX7-q-F	TGACGAAGGGAAAGAGTA
FAX7-q-R	AGAGAAAGCATCAAACCA
FAX8-q-F	CAGTGGTGTGCTCTTTGGGG
FAX8-q-R	CAGTGCTGGCAGATGGCTTC
Actin 4-q-F	GTTTCAAGCTCTTGCTCGTAATCA
Actin 4-q-R	GTGTCAGCCATACTGTCCCCATTT
FAX8-OE-F	CGAGCTCCGTCGACAAGCTTATGGCGGCGGCTACGGCAATTT
FAX8-OE-R	CCCTTGCTCACCATAAGCTTTGCAGTGCTGGCAGATGGCTTC
FAX8-PYES3-F	CCGCCAGTGTGCTGGAATTCATGGCGGCGGCTACGGCAATTT
FAX8-PYES3-R	GCTGGATATCTGCAGAATTCTCATGCAGTGCTGGCAGATGGC
