# Supplementary material for: Genome-Wide Identification and Analysis of the Fatty Acid Export Family Revealed the Role of GmFAX8 in Improving Soybean Oil Accumulation
Source: Plants (Basel). 2025 Oct 15;14(20):3166. doi: 10.3390/plants14203166 (PMC12567294; doi:10.3390/plants14203166)
Supplement: Supplementary file 1 [file plants-14-03166-s001.zip › TableS3.xls]

## Sheet: Sheet1
TableS3.Coexpression network correlation coefficient
Gene1	Gene2	Cor
GmFAX8	Glyma13g341700	0.946508
GmFAX8	Glyma11g131200	0.939159
GmFAX1	Glyma10g160000	0.938899
GmFAX8	Glyma10g160000	0.922963
GmFAX8	Glyma06g042100	0.921142
GmFAX8	Glyma18g014900	0.913168
GmFAX8	Glyma15g086400	0.910678
GmFAX8	Glyma08g240800	0.909871
GmFAX8	Glyma12g205700	0.908299
GmFAX8	Glyma06g188100	0.905164
GmFAX8	Glyma05g229900	0.900379
GmFAX8	Glyma07g060400	0.897964
GmFAX8	Glyma10g118900	0.895338
GmFAX8	Glyma07g202700	0.894807
GmFAX8	Glyma11g062300	0.89406
GmFAX8	Glyma06g149900	0.893756
GmFAX1	Glyma15g202200	0.893087
GmFAX8	Glyma12g117000	0.893046
GmFAX1	Glyma04g051300	0.890542
GmFAX8	Glyma16g031900	0.886807
GmFAX1	Glyma06g069700	0.884543
GmFAX1	Glyma05g240500	0.883323
GmFAX8	Glyma06g069700	0.882167
GmFAX1	Glyma06g186800	0.882157
GmFAX8	Glyma04g170100	0.881809
GmFAX8	Glyma06g316400	0.881206
GmFAX8	Glyma14g217200	0.880724
GmFAX8	Glyma01g190100	0.879895
GmFAX8	Glyma10g277800	0.87919
GmFAX8	Glyma19g130200	0.878407
GmFAX8	Glyma05g030000	0.878342
GmFAX8	Glyma12g216100	0.877661
GmFAX8	Glyma20g228500	0.876417
GmFAX8	Glyma12g052000	0.876231
GmFAX8	Glyma11g127400	0.873794
GmFAX8	Glyma20g111800	0.872697
GmFAX8	Glyma17g145300	0.870391
GmFAX8	Glyma01g041700	0.868334
GmFAX8	Glyma20g070000	0.868111
GmFAX8	Glyma12g068100	0.86803
GmFAX1	Glyma04g176900	0.867912
GmFAX1	Glyma19g108800	0.86759
GmFAX1	Glyma13g342500	0.86473
GmFAX1	Glyma10g260400	0.861974
GmFAX8	Glyma07g085300	0.86139
GmFAX8	Glyma16g164800	0.857471
GmFAX1	Glyma08g240800	0.85656
GmFAX1	Glyma20g228500	0.852858
GmFAX8	Glyma07g126800	0.852182
GmFAX1	Glyma05g182500	0.85119
GmFAX1	Glyma01g137200	0.850529
GmFAX8	Glyma20g051500	0.849968
GmFAX8	Glyma05g186700	0.847151
GmFAX1	Glyma02g109800	0.846581
GmFAX1	Glyma12g100600	0.846108
GmFAX8	Glyma15g202200	0.844086
GmFAX1	Glyma13g341700	0.843411
GmFAX1	Glyma15g143400	0.841815
GmFAX8	Glyma01g148600	0.841639
GmFAX1	Glyma11g131200	0.840158
GmFAX1	Glyma01g041700	0.839292
GmFAX1	Glyma15g037100	0.838537
GmFAX8	Glyma14g032200	0.838031
GmFAX8	Glyma15g272400	0.837525
GmFAX1	Glyma14g217700	0.835753
GmFAX8	Glyma13g321900	0.834019
GmFAX8	Glyma13g285400	0.832625
GmFAX8	Glyma17g256500	0.829531
GmFAX1	Glyma07g202700	0.828853
GmFAX8	Glyma12g055400	0.828279
GmFAX8	Glyma18g259100	0.828064
GmFAX8	Glyma17g228700	0.827849
GmFAX1	Glyma10g118900	0.827531
GmFAX8	Glyma05g240500	0.82647
GmFAX1	Glyma20g051500	0.826081
GmFAX8	Glyma06g045400	0.825917
GmFAX8	Glyma02g080200	0.825816
GmFAX1	Glyma11g010900	0.825559
GmFAX8	Glyma13g096900	0.823999
GmFAX8	Glyma10g257900	0.823589
GmFAX8	Glyma04g051300	0.822423
GmFAX1	Glyma04g233300	0.821343
GmFAX8	Glyma13g152300	0.821112
GmFAX8	Glyma08g118200	0.820629
GmFAX1	Glyma10g244000	0.819781
GmFAX8	Glyma10g260400	0.81891
GmFAX8	Glyma17g155900	0.818094
GmFAX8	Glyma15g037100	0.816977
GmFAX8	Glyma06g290000	0.814017
GmFAX8	Glyma04g176900	0.81287
GmFAX1	Glyma06g188100	0.812718
GmFAX8	Glyma07g262700	0.811063
GmFAX8	Glyma18g238200	0.811028
GmFAX1	Glyma05g186700	0.809612
GmFAX1	Glyma13g076700	0.80936
GmFAX8	Glyma19g095300	0.808971
GmFAX8	Glyma04g124300	0.808564
GmFAX8	Glyma13g076700	0.808501
GmFAX8	Glyma10g244000	0.808013
GmFAX1	Glyma07g242000	0.807013
GmFAX8	Glyma11g108100	0.806277
GmFAX8	Glyma14g038800	0.805934
GmFAX8	Glyma04g028100	0.80482
GmFAX1	Glyma01g148600	0.804644
GmFAX8	Glyma05g062700	0.804221
GmFAX1	Glyma08g118200	0.803932
GmFAX1	Glyma08g047400	0.802027
GmFAX1	Glyma20g130800	0.800744
GmFAX1	Glyma15g272400	0.799878
GmFAX1	Glyma05g229900	0.797904
GmFAX1	Glyma12g068100	0.796728
GmFAX8	Glyma06g134600	0.796478
GmFAX1	Glyma08g105400	0.795391
GmFAX8	Glyma16g007400	0.794222
GmFAX1	Glyma11g108100	0.794132
GmFAX1	Glyma10g010300	0.793863
GmFAX8	Glyma14g152700	0.793761
GmFAX1	Glyma01g056900	0.793014
GmFAX8	Glyma01g185800	0.792637
GmFAX8	Glyma02g109800	0.791717
GmFAX8	Glyma12g061900	0.791065
GmFAX8	Glyma06g114000	0.789497
GmFAX1	Glyma11g127400	0.788896
GmFAX8	Glyma06g010200	0.788553
GmFAX8	Glyma01g188400	0.786377
GmFAX8	Glyma14g095900	0.785811
GmFAX8	Glyma13g342500	0.785703
GmFAX1	Glyma13g327600	0.785311
GmFAX8	Glyma01g051300	0.784492
GmFAX8	Glyma11g192600	0.782733
GmFAX1	Glyma14g217200	0.782659
GmFAX1	Glyma08g239500	0.780566
GmFAX8	Glyma06g165000	0.779531
GmFAX8	Glyma13g279900	0.77943
GmFAX8	Glyma17g053700	0.778388
GmFAX1	Glyma07g085300	0.778309
GmFAX1	Glyma10g204700	0.776969
GmFAX8	Glyma09g212500	0.776071
GmFAX8	Glyma04g230600	0.77542
GmFAX8	Glyma06g186800	0.774421
GmFAX8	Glyma05g095900	0.772368
GmFAX8	Glyma12g149100	0.77178
GmFAX1	Glyma06g316400	0.771288
GmFAX1	Glyma10g100400	0.771044
GmFAX8	Glyma13g310100	0.770475
GmFAX8	Glyma06g028300	0.770335
GmFAX8	Glyma09g005700	0.769461
GmFAX8	Glyma07g242000	0.766661
GmFAX8	Glyma18g182400	0.766633
GmFAX1	Glyma05g148800	0.76611
GmFAX8	Glyma07g080300	0.766107
GmFAX1	Glyma05g030000	0.765952
GmFAX1	Glyma01g051300	0.765807
GmFAX1	Glyma01g188400	0.765686
GmFAX1	Glyma14g076900	0.765479
GmFAX8	Glyma12g186900	0.764934
GmFAX1	Glyma13g337400	0.764833
GmFAX8	Glyma14g076900	0.764318
GmFAX1	Glyma08g227500	0.764089
GmFAX8	Glyma20g035200	0.763187
GmFAX8	Glyma15g143400	0.762598
GmFAX1	Glyma03g035200	0.761354
GmFAX8	Glyma10g010300	0.760349
GmFAX8	Glyma14g143400	0.756956
GmFAX1	Glyma06g130000	0.75688
GmFAX1	Glyma12g171600	0.756827
GmFAX8	Glyma17g174900	0.756514
GmFAX8	Glyma20g215700	0.755568
GmFAX1	Glyma13g088100	0.755413
GmFAX8	Glyma20g028000	0.753835
GmFAX8	Glyma13g105700	0.752933
GmFAX1	Glyma15g086400	0.752836
GmFAX8	Glyma13g337400	0.752698
GmFAX1	Glyma10g042800	0.75255
GmFAX8	Glyma11g010900	0.752227
GmFAX8	Glyma07g087900	0.752111
GmFAX8	Glyma12g016400	0.7516
GmFAX1	Glyma10g277800	0.751467
GmFAX8	Glyma01g022500	0.750985
