# Supplementary material for: Genome-Wide Identification and Analysis of the Fatty Acid Export Family Revealed the Role of GmFAX8 in Improving Soybean Oil Accumulation
Source: Plants (Basel). 2025 Oct 15;14(20):3166. doi: 10.3390/plants14203166 (PMC12567294; doi:10.3390/plants14203166)
Supplement: Supplementary file 1 [file plants-14-03166-s001.zip › TableS4.xlsx]

## Sheet: Sheet1
The cis-acting elements and locations in the promoter region of the FAX gene family.
Gene name	Promoter cis-element	Sequence	Location	Direction	Function
GmFAX1	AAGAA-motif	GAAAGAA	1870	+
GmFAX1	ABRE	ACGTG	936	+	cis-acting element involved in the abscisic acid responsiveness
GmFAX1	ARE	AAACCA	2	+	cis-acting regulatory element essential for the anaerobic induction
GmFAX1	AT~TATA-box	TATATAAA	1854	-
GmFAX1	AT~TATA-box	TATATA	1856	-
GmFAX1	Box 4	ATTAAT	875	+	part of a conserved DNA module involved in light responsiveness
GmFAX1	Box 4	ATTAAT	1738	-	part of a conserved DNA module involved in light responsiveness
GmFAX1	ERE	ATTTTAAA	776	+
GmFAX1	ERE	ATTTTAAA	804	+
GmFAX1	ERE	ATTTCATA	894	-
GmFAX1	ERE	ATTTCATA	1913	+
GmFAX1	GARE-motif	TCTGTTG	324	-	gibberellin-responsive element
GmFAX1	G-Box	CACGTT	935	-	cis-acting regulatory element involved in light responsiveness
GmFAX1	GT1-motif	GGTTAA	490	+	light responsive element
GmFAX1	GT1-motif	GGTTAAT	541	+	light responsive element
GmFAX1	GT1-motif	GGTTAA	589	-	light responsive element
GmFAX1	LTR	CCGAAA	1161	+	cis-acting element involved in low-temperature responsiveness
GmFAX1	MBS	CAACTG	665	-	MYB binding site involved in drought-inducibility
GmFAX1	Myb	CAACTG	665	-
GmFAX1	MYB	CAACAG	324	+
GmFAX1	MYB	TAACCA	489	-
GmFAX1	MYB	TAACCA	590	+
GmFAX1	MYB	TAACCA	1634	-
GmFAX1	Myb-binding site	CAACAG	324	+
GmFAX1	MYB-like sequence	TAACCA	489	-
GmFAX1	MYB-like sequence	TAACCA	590	+
GmFAX1	MYB-like sequence	TAACCA	1634	-
GmFAX1	MYC	CATTTG	85	-
GmFAX1	MYC	CATTTG	361	+
GmFAX1	MYC	CAATTG	677	+
GmFAX1	MYC	CATGTG	1630	-
GmFAX1	Myc	TCTCTTA	1652	-
GmFAX1	P-box	CCTTTTG	1548	-	gibberellin-responsive element
GmFAX1	STRE	AGGGG	248	+
GmFAX1	TCA-element	CCATCTTTTT	448	-	cis-acting element involved in salicylic acid responsiveness
GmFAX1	TCCC-motif	TCTCCCT	223	-	part of a light responsive element
GmFAX1	TCCC-motif	TCTCCCT	1153	-	part of a light responsive element
GmFAX1	W box	TTGACC	697	+
GmFAX1	WUN-motif	AAATTTCTT	1595	+
GmFAX2	A-box	CCGTCC	1337	+	cis-acting regulatory element
GmFAX2	ABRE	CACGTG	425	+	cis-acting element involved in the abscisic acid responsiveness
GmFAX2	ABRE	ACGTG	426	+	cis-acting element involved in the abscisic acid responsiveness
GmFAX2	ABRE	ACGTG	875	+	cis-acting element involved in the abscisic acid responsiveness
GmFAX2	as-1	TGACG	1211	+
GmFAX2	AT~TATA-box	TATATA	1709	-
GmFAX2	ATC-motif	AGTAATCT	1297	-	part of a conserved DNA module involved in light responsiveness
GmFAX2	Box 4	ATTAAT	215	+	part of a conserved DNA module involved in light responsiveness
GmFAX2	Box 4	ATTAAT	380	+	part of a conserved DNA module involved in light responsiveness
GmFAX2	Box 4	ATTAAT	1142	-	part of a conserved DNA module involved in light responsiveness
GmFAX2	Box 4	ATTAAT	1633	-	part of a conserved DNA module involved in light responsiveness
GmFAX2	Box 4	ATTAAT	1805	-	part of a conserved DNA module involved in light responsiveness
GmFAX2	Box 4	ATTAAT	1832	-	part of a conserved DNA module involved in light responsiveness
GmFAX2	CAT-box	GCCACT	637	-	cis-acting regulatory element related to meristem expression
GmFAX2	CAT-box	GCCACT	696	-	cis-acting regulatory element related to meristem expression
GmFAX2	CAT-box	GCCACT	737	-	cis-acting regulatory element related to meristem expression
GmFAX2	CCGTCC motif	CCGTCC	1337	+
GmFAX2	CCGTCC-box	CCGTCC	1337	+
GmFAX2	CGTCA-motif	CGTCA	1211	-	cis-acting regulatory element involved in the MeJA-responsiveness
GmFAX2	ERE	ATTTTAAA	1132	+
GmFAX2	ERE	ATTTTAAA	1650	+
GmFAX2	G-Box	CACGTG	425	+	cis-acting regulatory element involved in light responsiveness
GmFAX2	G-box	CACGTG	425	+	cis-acting regulatory element involved in light responsiveness
GmFAX2	G-box	CACGTC	874	-	cis-acting regulatory element involved in light responsiveness
GmFAX2	G-box	CACGAC	926	-	cis-acting regulatory element involved in light responsiveness
GmFAX2	HD-Zip 3	GTAAT(G/C)ATTAC	1450	-	protein binding site
GmFAX2	I-box	atGATAAGGTC	1979	+	part of a light responsive element
GmFAX2	MYB	CAACCA	558	+
GmFAX2	MYB	TAACCA	996	-
GmFAX2	Myb	TAACTG	1947	+
GmFAX2	MYB-like sequence	TAACCA	996	-
GmFAX2	MYC	CATTTG	963	-
GmFAX2	STRE	AGGGG	1906	-
GmFAX2	TATA	TATAAAAT	1608	-
GmFAX2	TCA-element	CCATCTTTTT	1029	-	cis-acting element involved in salicylic acid responsiveness
GmFAX2	TCCC-motif	TCTCCCT	755	-	part of a light responsive element
GmFAX2	TC-rich repeats	ATTCTCTAAC	15	+	cis-acting element involved in defense and stress responsiveness
GmFAX2	TC-rich repeats	GTTTTCTTAC	1427	+	cis-acting element involved in defense and stress responsiveness
GmFAX2	TCT-motif	TCTTAC	517	-	part of a light responsive element
GmFAX2	TCT-motif	TCTTAC	1431	+	part of a light responsive element
GmFAX2	TGACG-motif	TGACG	1211	+	cis-acting regulatory element involved in the MeJA-responsiveness
GmFAX2	W box	TTGACC	1966	+
GmFAX3	AAAC-motif	CAATCAAAACCT	932	+	light responsive element
GmFAX3	AAGAA-motif	GAAAGAA	1558	+
GmFAX3	AAGAA-motif	gGTAAAGAAA	1867	+
GmFAX3	ABRE	ACGTG	1389	+	cis-acting element involved in the abscisic acid responsiveness
GmFAX3	ABRE	ACGTG	1409	-	cis-acting element involved in the abscisic acid responsiveness
GmFAX3	ABRE	ACGTG	1450	-	cis-acting element involved in the abscisic acid responsiveness
GmFAX3	ABRE	TACGGTC	1763	+	cis-acting element involved in the abscisic acid responsiveness
GmFAX3	ABRE3a	TACGTG	1409	-
GmFAX3	ABRE3a	TACGTG	1450	-
GmFAX3	ABRE4	CACGTA	1409	+
GmFAX3	ABRE4	CACGTA	1450	+
GmFAX3	as-1	TGACG	401	+
GmFAX3	as-1	TGACG	1387	+
GmFAX3	AT~TATA-box	TATATAAA	382	-
GmFAX3	AT~TATA-box	TATATA	384	+
GmFAX3	ATCT-motif	AATCTAATCC	933	+	part of a conserved DNA module involved in light responsiveness
GmFAX3	Box 4	ATTAAT	50	+	part of a conserved DNA module involved in light responsiveness
GmFAX3	Box 4	ATTAAT	88	+	part of a conserved DNA module involved in light responsiveness
GmFAX3	Box 4	ATTAAT	374	+	part of a conserved DNA module involved in light responsiveness
GmFAX3	Box 4	ATTAAT	1463	-	part of a conserved DNA module involved in light responsiveness
GmFAX3	Box 4	ATTAAT	1659	-	part of a conserved DNA module involved in light responsiveness
GmFAX3	Box 4	ATTAAT	1778	-	part of a conserved DNA module involved in light responsiveness
GmFAX3	Box 4	ATTAAT	1938	-	part of a conserved DNA module involved in light responsiveness
GmFAX3	CGTCA-motif	CGTCA	401	-	cis-acting regulatory element involved in the MeJA-responsiveness
GmFAX3	CGTCA-motif	CGTCA	1387	-	cis-acting regulatory element involved in the MeJA-responsiveness
GmFAX3	chs-CMA1a	TTACTTAA	439	-	part of a light responsive element
GmFAX3	ERE	ATTTTAAA	60	-
GmFAX3	ERE	ATTTTAAA	591	+
GmFAX3	ERE	ATTTTAAA	851	-
GmFAX3	G-box	CACGTC	1388	-	cis-acting regulatory element involved in light responsiveness
GmFAX3	G-box	TACGTG	1409	-	cis-acting regulatory element involved in light responsiveness
GmFAX3	G-box	TACGTG	1450	-	cis-acting regulatory element involved in light responsiveness
GmFAX3	GT1-motif	GGTTAAT	272	+	light responsive element
GmFAX3	MRE	AACCTAA	1057	+	MYB binding site involved in light responsiveness
GmFAX3	MYB	TAACCA	271	-
GmFAX3	MYB-like sequence	TAACCA	271	-
GmFAX3	Myc	TCTCTTA	200	+
GmFAX3	Myc	TCTCTTA	280	-
GmFAX3	MYC	CATTTG	150	+
GmFAX3	MYC	CATGTG	556	-
GmFAX3	MYC	CATTTG	686	-
GmFAX3	MYC	CAATTG	894	+
GmFAX3	MYC	CATTTG	1769	+
GmFAX3	O2-site	GTTGACGTGA	1385	+	cis-acting regulatory element involved in zein metabolism regulation
GmFAX3	STRE	AGGGG	640	-
GmFAX3	TATA	TATAAAAT	213	-
GmFAX3	TATA	TATAAAAT	1757	-
GmFAX3	TCA-element	CCATCTTTTT	1707	+	cis-acting element involved in salicylic acid responsiveness
GmFAX3	TCT-motif	TCTTAC	443	-	part of a light responsive element
GmFAX3	TCT-motif	TCTTAC	570	+	part of a light responsive element
GmFAX3	TGACG-motif	TGACG	401	+	cis-acting regulatory element involved in the MeJA-responsiveness
GmFAX3	TGACG-motif	TGACG	1387	+	cis-acting regulatory element involved in the MeJA-responsiveness
GmFAX3	W box	TTGACC	551	+
GmFAX3	WUN-motif	AAATTTCTT	1917	+
GmFAX4	AAGAA-motif	gGTAAAGAAA	288	+
GmFAX4	ABRE	ACGTG	28	-	cis-acting element involved in the abscisic acid responsiveness
GmFAX4	ABRE3a	TACGTG	28	-
GmFAX4	ABRE4	CACGTA	28	+
GmFAX4	AE-box	AGAAACTT	753	+	part of a module for light response
GmFAX4	AP-1	TGAGTTAG	747	+
GmFAX4	ARE	AAACCA	316	-	cis-acting regulatory element essential for the anaerobic induction
GmFAX4	as-1	TGACG	1870	-
GmFAX4	AT~TATA-box	TATATAAA	900	-
GmFAX4	AT~TATA-box	TATATA	902	+
GmFAX4	AT~TATA-box	TATATA	904	+
GmFAX4	AT~TATA-box	TATATA	906	+
GmFAX4	AT~TATA-box	TATATA	908	+
GmFAX4	AT~TATA-box	TATATA	910	+
GmFAX4	AT~TATA-box	TATATA	912	+
GmFAX4	AT~TATA-box	TATATA	914	+
GmFAX4	AT~TATA-box	TATATA	916	+
GmFAX4	AT~TATA-box	TATATA	918	+
GmFAX4	AT~TATA-box	TATATA	920	+
GmFAX4	AT~TATA-box	TATATA	922	+
GmFAX4	AT~TATA-box	TATATA	1150	-
GmFAX4	AT~TATA-box	TATATA	1215	-
GmFAX4	AT~TATA-box	TATATA	1621	-
GmFAX4	ATCT-motif	AATCTAATCC	1839	+	part of a conserved DNA module involved in light responsiveness
GmFAX4	AT-rich sequence	TAAAATACT	780	+	element for maximal elicitor-mediated activation (2copies)
GmFAX4	AuxRE	TGTCTCAATAAG	787	-	part of an auxin-responsive element
GmFAX4	Box 4	ATTAAT	73	+	part of a conserved DNA module involved in light responsiveness
GmFAX4	Box 4	ATTAAT	1273	-	part of a conserved DNA module involved in light responsiveness
GmFAX4	Box 4	ATTAAT	1331	-	part of a conserved DNA module involved in light responsiveness
GmFAX4	Box 4	ATTAAT	1652	-	part of a conserved DNA module involved in light responsiveness
GmFAX4	Box 4	ATTAAT	1876	-	part of a conserved DNA module involved in light responsiveness
GmFAX4	Box 4	ATTAAT	1906	-	part of a conserved DNA module involved in light responsiveness
GmFAX4	Box II	ACACGTAGA	27	+	part of a light responsive element
GmFAX4	CGTCA-motif	CGTCA	1870	+	cis-acting regulatory element involved in the MeJA-responsiveness
GmFAX4	chs-CMA1a	TTACTTAA	1252	-	part of a light responsive element
GmFAX4	ERE	ATTTTAAA	1022	-
GmFAX4	G-box	TACGTG	28	-	cis-acting regulatory element involved in light responsiveness
GmFAX4	GT1-motif	GGTTAAT	528	-	light responsive element
GmFAX4	GT1-motif	GGTTAA	529	-	light responsive element
GmFAX4	GT1-motif	GGTTAA	943	+	light responsive element
GmFAX4	GT1-motif	GGTTAAT	1860	-	light responsive element
GmFAX4	GT1-motif	GGTTAA	1861	-	light responsive element
GmFAX4	MRE	AACCTAA	1697	-	MYB binding site involved in light responsiveness
GmFAX4	MRE	AACCTAA	1834	+	MYB binding site involved in light responsiveness
GmFAX4	MYB	CAACAG	256	+
GmFAX4	MYB	CAACCA	282	-
GmFAX4	MYB	TAACCA	1257	+
GmFAX4	MYB	TAACCA	1862	+
GmFAX4	Myb-binding site	CAACAG	256	+
GmFAX4	MYB-like sequence	TAACCA	1257	+
GmFAX4	MYB-like sequence	TAACCA	1862	+
GmFAX4	Myc	TCTCTTA	1519	+
GmFAX4	MYC	CATTTG	98	+
GmFAX4	MYC	CAATTG	183	+
GmFAX4	MYC	CATTTG	1209	+
GmFAX4	MYC	CATGTG	1932	-
GmFAX4	STRE	AGGGG	974	+
GmFAX4	STRE	AGGGG	1174	+
GmFAX4	STRE	AGGGG	1983	+
GmFAX4	TATA	TATAAAAT	122	+
GmFAX4	TATA	TATAAAAT	965	+
GmFAX4	TATA	TATAAAAT	1372	-
GmFAX4	TCA	TCATCTTCAT	1594	-
GmFAX4	TC-rich repeats	GTTTTCTTAC	879	+	cis-acting element involved in defense and stress responsiveness
GmFAX4	TCT-motif	TCTTAC	222	+	part of a light responsive element
GmFAX4	TCT-motif	TCTTAC	883	+	part of a light responsive element
GmFAX4	TCT-motif	TCTTAC	1339	+	part of a light responsive element
GmFAX4	TGACG-motif	TGACG	1870	-	cis-acting regulatory element involved in the MeJA-responsiveness
GmFAX4	W box	TTGACC	186	+
GmFAX4	WRE3	CCACCT	1957	-
GmFAX4	WUN-motif	AAATTTCTT	217	+
GmFAX4	WUN-motif	AAATTACTA	1110	+
GmFAX4	WUN-motif	AAATTACTA	1190	+
GmFAX5	ABRE	CGCACGTGTC	793	-	cis-acting element involved in the abscisic acid responsiveness
GmFAX5	ABRE	ACGTG	795	-	cis-acting element involved in the abscisic acid responsiveness
GmFAX5	ACA-motif	ATCGACAGCCATT	32	+	part of gapA in (gapA-CMA1) involved with light responsiveness
GmFAX5	AE-box	AGAAACAA	1194	-	part of a module for light response
GmFAX5	ARE	AAACCA	465	+	cis-acting regulatory element essential for the anaerobic induction
GmFAX5	as-1	TGACG	552	+
GmFAX5	AT~TATA-box	TATATA	1493	-
GmFAX5	AT~TATA-box	TATATAAA	1860	-
GmFAX5	AT~TATA-box	TATATA	1862	-
GmFAX5	Box 4	ATTAAT	1569	-	part of a conserved DNA module involved in light responsiveness
GmFAX5	Box 4	ATTAAT	1602	-	part of a conserved DNA module involved in light responsiveness
GmFAX5	CCAAT-box	CAACGG	661	+	MYBHv1 binding site
GmFAX5	CGTCA-motif	CGTCA	552	-	cis-acting regulatory element involved in the MeJA-responsiveness
GmFAX5	chs-CMA1a	TTACTTAA	1660	+	part of a light responsive element
GmFAX5	ERE	ATTTTAAA	1459	+
GmFAX5	ERE	ATTTTAAA	1738	+
GmFAX5	G-Box	CACGTT	795	+	cis-acting regulatory element involved in light responsiveness
GmFAX5	GC-motif	CCCCCG	217	-	enhancer-like element involved in anoxic specific inducibility
GmFAX5	GCN4_motif	TGAGTCA	237	+	cis-regulatory element involved in endosperm expression
GmFAX5	I-box	gGATAAGGTG	1701	-	part of a light responsive element
GmFAX5	I-box	AGATAAGG	1703	-	part of a light responsive element
GmFAX5	LTR	CCGAAA	1128	-	cis-acting element involved in low-temperature responsiveness
GmFAX5	MBS	CAACTG	125	-	MYB binding site involved in drought-inducibility
GmFAX5	MBS	CAACTG	568	-	MYB binding site involved in drought-inducibility
GmFAX5	MBS	CAACTG	655	-	MYB binding site involved in drought-inducibility
GmFAX5	Myb	CAACTG	125	-
GmFAX5	Myb	CAACTG	568	-
GmFAX5	Myb	CAACTG	655	-
GmFAX5	MYB	CAACAG	34	+
GmFAX5	MYB	TAACCA	742	-
GmFAX5	MYB	CAACAG	848	-
GmFAX5	MYB recognition site	CCGTTG	661	-
GmFAX5	Myb-binding site	CAACAG	34	+
GmFAX5	Myb-binding site	CAACAG	848	-
GmFAX5	MYB-like sequence	TAACCA	742	-
GmFAX5	MYC	CATTTG	825	-
GmFAX5	MYC	CAATTG	1583	-
GmFAX5	MYC	CATGTG	1809	+
GmFAX5	P-box	CCTTTTG	159	+	gibberellin-responsive element
GmFAX5	STRE	AGGGG	708	+
GmFAX5	TATA	TATAAAAT	1858	-
GmFAX5	TATA	TATAAAAT	1974	+
GmFAX5	TCA	TCATCTTCAT	366	+
GmFAX5	TGACG-motif	TGACG	552	+	cis-acting regulatory element involved in the MeJA-responsiveness
GmFAX6	AAGAA-motif	gGTAAAGAAA	1329	+
GmFAX6	ABRE	ACGTG	1269	-	cis-acting element involved in the abscisic acid responsiveness
GmFAX6	ABRE3a	TACGTG	1269	-
GmFAX6	ABRE4	CACGTA	1269	+
GmFAX6	AE-box	AGAAACAA	1904	+	part of a module for light response
GmFAX6	ARE	AAACCA	1504	+	cis-acting regulatory element essential for the anaerobic induction
GmFAX6	as-1	TGACG	70	-
GmFAX6	as-1	TGACG	1076	+
GmFAX6	as-1	TGACG	1990	-
GmFAX6	AT~TATA-box	TATATA	150	+
GmFAX6	Box 4	ATTAAT	724	+	part of a conserved DNA module involved in light responsiveness
GmFAX6	Box 4	ATTAAT	1410	-	part of a conserved DNA module involved in light responsiveness
GmFAX6	Box 4	ATTAAT	1783	-	part of a conserved DNA module involved in light responsiveness
GmFAX6	Box 4	ATTAAT	1875	-	part of a conserved DNA module involved in light responsiveness
GmFAX6	CAT-box	GCCACT	210	-	cis-acting regulatory element related to meristem expression
GmFAX6	CGTCA-motif	CGTCA	70	+	cis-acting regulatory element involved in the MeJA-responsiveness
GmFAX6	CGTCA-motif	CGTCA	1076	-	cis-acting regulatory element involved in the MeJA-responsiveness
GmFAX6	CGTCA-motif	CGTCA	1990	+	cis-acting regulatory element involved in the MeJA-responsiveness
GmFAX6	chs-CMA1a	TTACTTAA	1796	-	part of a light responsive element
GmFAX6	CTAG-motif	ACTAGCAGAA	947	-
GmFAX6	DRE core	GCCGAC	1276	+
GmFAX6	ERE	ATTTTAAA	1668	-
GmFAX6	GATA-motif	GATAGGG	1375	+	part of a light responsive element
GmFAX6	G-box	TAACACGTAG	334	-	cis-acting regulatory element involved in light responsiveness
GmFAX6	G-box	TACGTG	1269	-	cis-acting regulatory element involved in light responsiveness
GmFAX6	GCN4_motif	TGAGTCA	1264	+	cis-regulatory element involved in endosperm expression
GmFAX6	GT1-motif	GGTTAAT	982	+	light responsive element
GmFAX6	GT1-motif	GGTTAA	1156	+	light responsive element
GmFAX6	GT1-motif	GGTTAAT	1980	-	light responsive element
GmFAX6	GT1-motif	GGTTAA	1981	-	light responsive element
GmFAX6	I-box	AGATAAGG	1365	-	part of a light responsive element
GmFAX6	LAMP-element	CTTTATCA	1713	-	part of a light responsive element
GmFAX6	MYB	CAACAG	435	+
GmFAX6	MYB	TAACCA	981	-
GmFAX6	MYB	TAACCA	1155	-
GmFAX6	MYB	CAACCA	1221	-
GmFAX6	MYB	TAACCA	1801	+
GmFAX6	MYB	TAACCA	1982	+
GmFAX6	Myb	TAACTG	685	-
GmFAX6	Myb-binding site	CAACAG	435	+
GmFAX6	MYB-like sequence	TAACCA	981	-
GmFAX6	MYB-like sequence	TAACCA	1155	-
GmFAX6	MYB-like sequence	TAACCA	1801	+
GmFAX6	MYB-like sequence	TAACCA	1982	+
GmFAX6	MYC	CATTTG	1314	-
GmFAX6	STRE	AGGGG	281	-
GmFAX6	STRE	AGGGG	366	-
GmFAX6	STRE	AGGGG	1383	+
GmFAX6	TCA	TCATCTTCAT	186	-
GmFAX6	TCA	TCATCTTCAT	1610	+
GmFAX6	TC-rich repeats	GTTTTCTTAC	923	-	cis-acting element involved in defense and stress responsiveness
GmFAX6	TCT-motif	TCTTAC	164	-	part of a light responsive element
GmFAX6	TGACG-motif	TGACG	70	-	cis-acting regulatory element involved in the MeJA-responsiveness
GmFAX6	TGACG-motif	TGACG	1076	+	cis-acting regulatory element involved in the MeJA-responsiveness
GmFAX6	TGACG-motif	TGACG	1990	-	cis-acting regulatory element involved in the MeJA-responsiveness
GmFAX6	W box	TTGACC	1461	-
GmFAX6	WUN-motif	AAATTTCTT	1562	+
GmFAX6	WUN-motif	AAATTACTA	1964	-
GmFAX6	WUN-motif	AAATTACT	1965	-
GmFAX7	ABRE	ACGTG	414	-	cis-acting element involved in the abscisic acid responsiveness
GmFAX7	ABRE	ACGTG	1343	-	cis-acting element involved in the abscisic acid responsiveness
GmFAX7	ABRE3a	TACGTG	1343	-
GmFAX7	ABRE4	CACGTA	1343	+
GmFAX7	ARE	AAACCA	174	-	cis-acting regulatory element essential for the anaerobic induction
GmFAX7	ARE	AAACCA	615	-	cis-acting regulatory element essential for the anaerobic induction
GmFAX7	ARE	AAACCA	620	-	cis-acting regulatory element essential for the anaerobic induction
GmFAX7	ARE	AAACCA	817	-	cis-acting regulatory element essential for the anaerobic induction
GmFAX7	AT~TATA-box	TATATAAA	443	-
GmFAX7	AT~TATA-box	TATATA	445	+
GmFAX7	ATCT-motif	AATCTAATCC	1486	-	part of a conserved DNA module involved in light responsiveness
GmFAX7	Box 4	ATTAAT	210	+	part of a conserved DNA module involved in light responsiveness
GmFAX7	Box 4	ATTAAT	520	+	part of a conserved DNA module involved in light responsiveness
GmFAX7	Box 4	ATTAAT	846	+	part of a conserved DNA module involved in light responsiveness
GmFAX7	Box 4	ATTAAT	1202	-	part of a conserved DNA module involved in light responsiveness
GmFAX7	Box 4	ATTAAT	1240	-	part of a conserved DNA module involved in light responsiveness
GmFAX7	Box 4	ATTAAT	1861	-	part of a conserved DNA module involved in light responsiveness
GmFAX7	chs-CMA1a	TTACTTAA	566	-	part of a light responsive element
GmFAX7	circadian	CAAAGATATC	194	-	cis-acting regulatory element involved in circadian control
GmFAX7	ERE	ATTTTAAA	1581	-
GmFAX7	GATA-motif	GATAGGA	734	-	part of a light responsive element
GmFAX7	G-box	CACGTC	414	+	cis-acting regulatory element involved in light responsiveness
GmFAX7	G-box	CACGAC	636	-	cis-acting regulatory element involved in light responsiveness
GmFAX7	G-box	TACGTG	1343	-	cis-acting regulatory element involved in light responsiveness
GmFAX7	GCN4_motif	TGAGTCA	375	+	cis-regulatory element involved in endosperm expression
GmFAX7	GT1-motif	GGTTAAT	286	-	light responsive element
GmFAX7	GT1-motif	GGTTAA	287	-	light responsive element
GmFAX7	GT1-motif	GGTTAA	1319	+	light responsive element
GmFAX7	GT1-motif	GGTTAA	1982	-	light responsive element
GmFAX7	MBS	CAACTG	611	-	MYB binding site involved in drought-inducibility
GmFAX7	Myb	TAACTG	42	-
GmFAX7	Myb	CAACTG	611	-
GmFAX7	MYB	TAACCA	288	+
GmFAX7	MYB	TAACCA	313	-
GmFAX7	MYB	CAACCA	605	+
GmFAX7	MYB	TAACCA	927	+
GmFAX7	MYB	CAACCA	1136	-
GmFAX7	MYB	TAACCA	1318	-
GmFAX7	MYB-like sequence	TAACCA	288	+
GmFAX7	MYB-like sequence	TAACCA	313	-
GmFAX7	MYB-like sequence	TAACCA	927	+
GmFAX7	MYB-like sequence	TAACCA	1318	-
GmFAX7	MYC	CATGTG	347	+
GmFAX7	MYC	CATGTG	591	+
GmFAX7	MYC	CATTTG	1304	+
GmFAX7	P-box	CCTTTTG	713	-	gibberellin-responsive element
GmFAX7	TCA	TCATCTTCAT	1541	-
GmFAX7	TCA-element	CCATCTTTTT	291	+	cis-acting element involved in salicylic acid responsiveness
GmFAX7	TCCC-motif	TCTCCCT	420	+	part of a light responsive element
GmFAX7	TCCC-motif	TCTCCCT	987	+	part of a light responsive element
GmFAX7	TCCC-motif	TCTCCCT	1715	-	part of a light responsive element
GmFAX7	TC-rich repeats	ATTCTCTAAC	19	+	cis-acting element involved in defense and stress responsiveness
GmFAX7	TC-rich repeats	ATTCTCTAAC	50	+	cis-acting element involved in defense and stress responsiveness
GmFAX7	W box	TTGACC	236	-
GmFAX7	WUN-motif	AAATTACT	29	+
GmFAX8	AAGAA-motif	gGTAAAGAAA	42	+
GmFAX8	AAGAA-motif	GAAAGAA	165	-
GmFAX8	AAGAA-motif	GAAAGAA	172	-
GmFAX8	AAGAA-motif	GAAAGAA	865	+
GmFAX8	ABRE	ACGTG	622	+	cis-acting element involved in the abscisic acid responsiveness
GmFAX8	ARE	AAACCA	283	+	cis-acting regulatory element essential for the anaerobic induction
GmFAX8	AT~TATA-box	TATATA	1213	-
GmFAX8	AT~TATA-box	TATATA	1292	-
GmFAX8	AT-rich sequence	TAAAATACT	1573	-	element for maximal elicitor-mediated activation (2copies)
GmFAX8	Box 4	ATTAAT	1532	-	part of a conserved DNA module involved in light responsiveness
GmFAX8	Box II	TGGTAATAA	1598	-	part of a light responsive element
GmFAX8	CARE	CAACTCAC	1061	-
GmFAX8	ERE	ATTTTAAA	1202	-
GmFAX8	ERE	ATTTTAAA	1407	-
GmFAX8	ERE	ATTTTAAA	1458	-
GmFAX8	ERE	ATTTTAAA	1952	-
GmFAX8	Gap-box	CAAATGAA(A/G)A	1303	-	part of a light responsive element
GmFAX8	GARE-motif	TCTGTTG	614	-	gibberellin-responsive element
GmFAX8	G-box	CACGTC	621	-	cis-acting regulatory element involved in light responsiveness
GmFAX8	MBSI	aaaAaaC(G/C)GTTA	416	+	MYB binding site involved in flavonoid biosynthetic genes regulation
GmFAX8	MRE	AACCTAA	211	+	MYB binding site involved in light responsiveness
GmFAX8	MYB	CAACCA	395	+
GmFAX8	MYB	CAACAG	614	+
GmFAX8	MYB	CAACCA	1396	+
GmFAX8	Myb-binding site	CAACAG	614	+
GmFAX8	MYC	CAATTG	270	+
GmFAX8	MYC	CATTTG	654	+
GmFAX8	MYC	CATGTG	693	-
GmFAX8	MYC	CATTTG	1307	+
GmFAX8	STRE	AGGGG	480	+
GmFAX8	STRE	AGGGG	552	+
GmFAX8	TATA	TATAAAAT	1442	-
GmFAX8	TCA	TCATCTTCAT	580	-
GmFAX8	TCA-element	CCATCTTTTT	459	-	cis-acting element involved in salicylic acid responsiveness
GmFAX8	TC-rich repeats	GTTTTCTTAC	1812	+	cis-acting element involved in defense and stress responsiveness
GmFAX8	TCT-motif	TCTTAC	1816	+	part of a light responsive element
GmFAX8	TGA-element	AACGAC	1317	+	auxin-responsive element
GmFAX8	WRE3	CCACCT	717	+
GmFAX8	WUN-motif	TTATTACAT	1415	-
GmFAX8	WUN-motif	AAATTTCTT	1426	+

## Sheet: Sheet2
GmFAX2	A-box	CCGTCC	1337	+	cis-acting regulatory element
GmFAX2	ABRE	CACGTG	425	+	cis-acting element involved in the abscisic acid responsiveness
GmFAX2	ABRE	ACGTG	426	+	cis-acting element involved in the abscisic acid responsiveness
GmFAX2	ABRE	ACGTG	875	+	cis-acting element involved in the abscisic acid responsiveness
GmFAX2	as-1	TGACG	1211	+
GmFAX2	AT~TATA-box	TATATA	1709	-
GmFAX2	ATC-motif	AGTAATCT	1297	-	part of a conserved DNA module involved in light responsiveness
GmFAX2	Box 4	ATTAAT	215	+	part of a conserved DNA module involved in light responsiveness
GmFAX2	Box 4	ATTAAT	380	+	part of a conserved DNA module involved in light responsiveness
GmFAX2	Box 4	ATTAAT	1142	-	part of a conserved DNA module involved in light responsiveness
GmFAX2	Box 4	ATTAAT	1633	-	part of a conserved DNA module involved in light responsiveness
GmFAX2	Box 4	ATTAAT	1805	-	part of a conserved DNA module involved in light responsiveness
GmFAX2	Box 4	ATTAAT	1832	-	part of a conserved DNA module involved in light responsiveness
GmFAX2	CAT-box	GCCACT	637	-	cis-acting regulatory element related to meristem expression
GmFAX2	CAT-box	GCCACT	696	-	cis-acting regulatory element related to meristem expression
GmFAX2	CAT-box	GCCACT	737	-	cis-acting regulatory element related to meristem expression
GmFAX2	CCGTCC motif	CCGTCC	1337	+
GmFAX2	CCGTCC-box	CCGTCC	1337	+
GmFAX2	CGTCA-motif	CGTCA	1211	-	cis-acting regulatory element involved in the MeJA-responsiveness
GmFAX2	ERE	ATTTTAAA	1132	+
GmFAX2	ERE	ATTTTAAA	1650	+
GmFAX2	G-Box	CACGTG	425	+	cis-acting regulatory element involved in light responsiveness
GmFAX2	G-box	CACGTG	425	+	cis-acting regulatory element involved in light responsiveness
GmFAX2	G-box	CACGTC	874	-	cis-acting regulatory element involved in light responsiveness
GmFAX2	G-box	CACGAC	926	-	cis-acting regulatory element involved in light responsiveness
GmFAX2	HD-Zip 3	GTAAT(G/C)ATTAC	1450	-	protein binding site
GmFAX2	I-box	atGATAAGGTC	1979	+	part of a light responsive element
GmFAX2	MYB	CAACCA	558	+
GmFAX2	MYB	TAACCA	996	-
GmFAX2	Myb	TAACTG	1947	+
GmFAX2	MYB-like sequence	TAACCA	996	-
GmFAX2	MYC	CATTTG	963	-
GmFAX2	STRE	AGGGG	1906	-
GmFAX2	TATA	TATAAAAT	1608	-
GmFAX2	TCA-element	CCATCTTTTT	1029	-	cis-acting element involved in salicylic acid responsiveness
GmFAX2	TCCC-motif	TCTCCCT	755	-	part of a light responsive element
GmFAX2	TC-rich repeats	ATTCTCTAAC	15	+	cis-acting element involved in defense and stress responsiveness
GmFAX2	TC-rich repeats	GTTTTCTTAC	1427	+	cis-acting element involved in defense and stress responsiveness
GmFAX2	TCT-motif	TCTTAC	517	-	part of a light responsive element
GmFAX2	TCT-motif	TCTTAC	1431	+	part of a light responsive element
GmFAX2	TGACG-motif	TGACG	1211	+	cis-acting regulatory element involved in the MeJA-responsiveness
GmFAX2	W box	TTGACC	1966	+

## Sheet: Sheet3
GmFAX3	AAAC-motif	CAATCAAAACCT	932	+	light responsive element
GmFAX3	AAGAA-motif	GAAAGAA	1558	+
GmFAX3	AAGAA-motif	gGTAAAGAAA	1867	+
GmFAX3	ABRE	ACGTG	1389	+	cis-acting element involved in the abscisic acid responsiveness
GmFAX3	ABRE	ACGTG	1409	-	cis-acting element involved in the abscisic acid responsiveness
GmFAX3	ABRE	ACGTG	1450	-	cis-acting element involved in the abscisic acid responsiveness
GmFAX3	ABRE	TACGGTC	1763	+	cis-acting element involved in the abscisic acid responsiveness
GmFAX3	ABRE3a	TACGTG	1409	-
GmFAX3	ABRE3a	TACGTG	1450	-
GmFAX3	ABRE4	CACGTA	1409	+
GmFAX3	ABRE4	CACGTA	1450	+
GmFAX3	as-1	TGACG	401	+
GmFAX3	as-1	TGACG	1387	+
GmFAX3	AT~TATA-box	TATATAAA	382	-
GmFAX3	AT~TATA-box	TATATA	384	+
GmFAX3	ATCT-motif	AATCTAATCC	933	+	part of a conserved DNA module involved in light responsiveness
GmFAX3	Box 4	ATTAAT	50	+	part of a conserved DNA module involved in light responsiveness
GmFAX3	Box 4	ATTAAT	88	+	part of a conserved DNA module involved in light responsiveness
GmFAX3	Box 4	ATTAAT	374	+	part of a conserved DNA module involved in light responsiveness
GmFAX3	Box 4	ATTAAT	1463	-	part of a conserved DNA module involved in light responsiveness
GmFAX3	Box 4	ATTAAT	1659	-	part of a conserved DNA module involved in light responsiveness
GmFAX3	Box 4	ATTAAT	1778	-	part of a conserved DNA module involved in light responsiveness
GmFAX3	Box 4	ATTAAT	1938	-	part of a conserved DNA module involved in light responsiveness
GmFAX3	CGTCA-motif	CGTCA	401	-	cis-acting regulatory element involved in the MeJA-responsiveness
GmFAX3	CGTCA-motif	CGTCA	1387	-	cis-acting regulatory element involved in the MeJA-responsiveness
GmFAX3	chs-CMA1a	TTACTTAA	439	-	part of a light responsive element
GmFAX3	ERE	ATTTTAAA	60	-
GmFAX3	ERE	ATTTTAAA	591	+
GmFAX3	ERE	ATTTTAAA	851	-
GmFAX3	G-box	CACGTC	1388	-	cis-acting regulatory element involved in light responsiveness
GmFAX3	G-box	TACGTG	1409	-	cis-acting regulatory element involved in light responsiveness
GmFAX3	G-box	TACGTG	1450	-	cis-acting regulatory element involved in light responsiveness
GmFAX3	GT1-motif	GGTTAAT	272	+	light responsive element
GmFAX3	MRE	AACCTAA	1057	+	MYB binding site involved in light responsiveness
GmFAX3	MYB	TAACCA	271	-
GmFAX3	MYB-like sequence	TAACCA	271	-
GmFAX3	Myc	TCTCTTA	200	+
GmFAX3	Myc	TCTCTTA	280	-
GmFAX3	MYC	CATTTG	150	+
GmFAX3	MYC	CATGTG	556	-
GmFAX3	MYC	CATTTG	686	-
GmFAX3	MYC	CAATTG	894	+
GmFAX3	MYC	CATTTG	1769	+
GmFAX3	O2-site	GTTGACGTGA	1385	+	cis-acting regulatory element involved in zein metabolism regulation
GmFAX3	STRE	AGGGG	640	-
GmFAX3	TATA	TATAAAAT	213	-
GmFAX3	TATA	TATAAAAT	1757	-
GmFAX3	TCA-element	CCATCTTTTT	1707	+	cis-acting element involved in salicylic acid responsiveness
GmFAX3	TCT-motif	TCTTAC	443	-	part of a light responsive element
GmFAX3	TCT-motif	TCTTAC	570	+	part of a light responsive element
GmFAX3	TGACG-motif	TGACG	401	+	cis-acting regulatory element involved in the MeJA-responsiveness
GmFAX3	TGACG-motif	TGACG	1387	+	cis-acting regulatory element involved in the MeJA-responsiveness
GmFAX3	W box	TTGACC	551	+
GmFAX3	WUN-motif	AAATTTCTT	1917	+

## Sheet: Sheet4
GmFAX4	AAGAA-motif	gGTAAAGAAA	288	+
GmFAX4	ABRE	ACGTG	28	-	cis-acting element involved in the abscisic acid responsiveness
GmFAX4	ABRE3a	TACGTG	28	-
GmFAX4	ABRE4	CACGTA	28	+
GmFAX4	AE-box	AGAAACTT	753	+	part of a module for light response
GmFAX4	AP-1	TGAGTTAG	747	+
GmFAX4	ARE	AAACCA	316	-	cis-acting regulatory element essential for the anaerobic induction
GmFAX4	as-1	TGACG	1870	-
GmFAX4	AT~TATA-box	TATATAAA	900	-
GmFAX4	AT~TATA-box	TATATA	902	+
GmFAX4	AT~TATA-box	TATATA	904	+
GmFAX4	AT~TATA-box	TATATA	906	+
GmFAX4	AT~TATA-box	TATATA	908	+
GmFAX4	AT~TATA-box	TATATA	910	+
GmFAX4	AT~TATA-box	TATATA	912	+
GmFAX4	AT~TATA-box	TATATA	914	+
GmFAX4	AT~TATA-box	TATATA	916	+
GmFAX4	AT~TATA-box	TATATA	918	+
GmFAX4	AT~TATA-box	TATATA	920	+
GmFAX4	AT~TATA-box	TATATA	922	+
GmFAX4	AT~TATA-box	TATATA	1150	-
GmFAX4	AT~TATA-box	TATATA	1215	-
GmFAX4	AT~TATA-box	TATATA	1621	-
GmFAX4	ATCT-motif	AATCTAATCC	1839	+	part of a conserved DNA module involved in light responsiveness
GmFAX4	AT-rich sequence	TAAAATACT	780	+	element for maximal elicitor-mediated activation (2copies)
GmFAX4	AuxRE	TGTCTCAATAAG	787	-	part of an auxin-responsive element
GmFAX4	Box 4	ATTAAT	73	+	part of a conserved DNA module involved in light responsiveness
GmFAX4	Box 4	ATTAAT	1273	-	part of a conserved DNA module involved in light responsiveness
GmFAX4	Box 4	ATTAAT	1331	-	part of a conserved DNA module involved in light responsiveness
GmFAX4	Box 4	ATTAAT	1652	-	part of a conserved DNA module involved in light responsiveness
GmFAX4	Box 4	ATTAAT	1876	-	part of a conserved DNA module involved in light responsiveness
GmFAX4	Box 4	ATTAAT	1906	-	part of a conserved DNA module involved in light responsiveness
GmFAX4	Box II	ACACGTAGA	27	+	part of a light responsive element
GmFAX4	CGTCA-motif	CGTCA	1870	+	cis-acting regulatory element involved in the MeJA-responsiveness
GmFAX4	chs-CMA1a	TTACTTAA	1252	-	part of a light responsive element
GmFAX4	ERE	ATTTTAAA	1022	-
GmFAX4	G-box	TACGTG	28	-	cis-acting regulatory element involved in light responsiveness
GmFAX4	GT1-motif	GGTTAAT	528	-	light responsive element
GmFAX4	GT1-motif	GGTTAA	529	-	light responsive element
GmFAX4	GT1-motif	GGTTAA	943	+	light responsive element
GmFAX4	GT1-motif	GGTTAAT	1860	-	light responsive element
GmFAX4	GT1-motif	GGTTAA	1861	-	light responsive element
GmFAX4	MRE	AACCTAA	1697	-	MYB binding site involved in light responsiveness
GmFAX4	MRE	AACCTAA	1834	+	MYB binding site involved in light responsiveness
GmFAX4	MYB	CAACAG	256	+
GmFAX4	MYB	CAACCA	282	-
GmFAX4	MYB	TAACCA	1257	+
GmFAX4	MYB	TAACCA	1862	+
GmFAX4	Myb-binding site	CAACAG	256	+
GmFAX4	MYB-like sequence	TAACCA	1257	+
GmFAX4	MYB-like sequence	TAACCA	1862	+
GmFAX4	Myc	TCTCTTA	1519	+
GmFAX4	MYC	CATTTG	98	+
GmFAX4	MYC	CAATTG	183	+
GmFAX4	MYC	CATTTG	1209	+
GmFAX4	MYC	CATGTG	1932	-
GmFAX4	STRE	AGGGG	974	+
GmFAX4	STRE	AGGGG	1174	+
GmFAX4	STRE	AGGGG	1983	+
GmFAX4	TATA	TATAAAAT	122	+
GmFAX4	TATA	TATAAAAT	965	+
GmFAX4	TATA	TATAAAAT	1372	-
GmFAX4	TCA	TCATCTTCAT	1594	-
GmFAX4	TC-rich repeats	GTTTTCTTAC	879	+	cis-acting element involved in defense and stress responsiveness
GmFAX4	TCT-motif	TCTTAC	222	+	part of a light responsive element
GmFAX4	TCT-motif	TCTTAC	883	+	part of a light responsive element
GmFAX4	TCT-motif	TCTTAC	1339	+	part of a light responsive element
GmFAX4	TGACG-motif	TGACG	1870	-	cis-acting regulatory element involved in the MeJA-responsiveness
GmFAX4	W box	TTGACC	186	+
GmFAX4	WRE3	CCACCT	1957	-
GmFAX4	WUN-motif	AAATTTCTT	217	+
GmFAX4	WUN-motif	AAATTACTA	1110	+
GmFAX4	WUN-motif	AAATTACTA	1190	+

## Sheet: Sheet5
GmFAX5	ABRE	CGCACGTGTC	793	-	cis-acting element involved in the abscisic acid responsiveness
GmFAX5	ABRE	ACGTG	795	-	cis-acting element involved in the abscisic acid responsiveness
GmFAX5	ACA-motif	ATCGACAGCCATT	32	+	part of gapA in (gapA-CMA1) involved with light responsiveness
GmFAX5	AE-box	AGAAACAA	1194	-	part of a module for light response
GmFAX5	ARE	AAACCA	465	+	cis-acting regulatory element essential for the anaerobic induction
GmFAX5	as-1	TGACG	552	+
GmFAX5	AT~TATA-box	TATATA	1493	-
GmFAX5	AT~TATA-box	TATATAAA	1860	-
GmFAX5	AT~TATA-box	TATATA	1862	-
GmFAX5	Box 4	ATTAAT	1569	-	part of a conserved DNA module involved in light responsiveness
GmFAX5	Box 4	ATTAAT	1602	-	part of a conserved DNA module involved in light responsiveness
GmFAX5	CCAAT-box	CAACGG	661	+	MYBHv1 binding site
GmFAX5	CGTCA-motif	CGTCA	552	-	cis-acting regulatory element involved in the MeJA-responsiveness
GmFAX5	chs-CMA1a	TTACTTAA	1660	+	part of a light responsive element
GmFAX5	ERE	ATTTTAAA	1459	+
GmFAX5	ERE	ATTTTAAA	1738	+
GmFAX5	G-Box	CACGTT	795	+	cis-acting regulatory element involved in light responsiveness
GmFAX5	GC-motif	CCCCCG	217	-	enhancer-like element involved in anoxic specific inducibility
GmFAX5	GCN4_motif	TGAGTCA	237	+	cis-regulatory element involved in endosperm expression
GmFAX5	I-box	gGATAAGGTG	1701	-	part of a light responsive element
GmFAX5	I-box	AGATAAGG	1703	-	part of a light responsive element
GmFAX5	LTR	CCGAAA	1128	-	cis-acting element involved in low-temperature responsiveness
GmFAX5	MBS	CAACTG	125	-	MYB binding site involved in drought-inducibility
GmFAX5	MBS	CAACTG	568	-	MYB binding site involved in drought-inducibility
GmFAX5	MBS	CAACTG	655	-	MYB binding site involved in drought-inducibility
GmFAX5	Myb	CAACTG	125	-
GmFAX5	Myb	CAACTG	568	-
GmFAX5	Myb	CAACTG	655	-
GmFAX5	MYB	CAACAG	34	+
GmFAX5	MYB	TAACCA	742	-
GmFAX5	MYB	CAACAG	848	-
GmFAX5	MYB recognition site	CCGTTG	661	-
GmFAX5	Myb-binding site	CAACAG	34	+
GmFAX5	Myb-binding site	CAACAG	848	-
GmFAX5	MYB-like sequence	TAACCA	742	-
GmFAX5	MYC	CATTTG	825	-
GmFAX5	MYC	CAATTG	1583	-
GmFAX5	MYC	CATGTG	1809	+
GmFAX5	P-box	CCTTTTG	159	+	gibberellin-responsive element
GmFAX5	STRE	AGGGG	708	+
GmFAX5	TATA	TATAAAAT	1858	-
GmFAX5	TATA	TATAAAAT	1974	+
GmFAX5	TCA	TCATCTTCAT	366	+
GmFAX5	TGACG-motif	TGACG	552	+	cis-acting regulatory element involved in the MeJA-responsiveness

## Sheet: Sheet6
GmFAX6	AAGAA-motif	gGTAAAGAAA	1329	+
GmFAX6	ABRE	ACGTG	1269	-	cis-acting element involved in the abscisic acid responsiveness
GmFAX6	ABRE3a	TACGTG	1269	-
GmFAX6	ABRE4	CACGTA	1269	+
GmFAX6	AE-box	AGAAACAA	1904	+	part of a module for light response
GmFAX6	ARE	AAACCA	1504	+	cis-acting regulatory element essential for the anaerobic induction
GmFAX6	as-1	TGACG	70	-
GmFAX6	as-1	TGACG	1076	+
GmFAX6	as-1	TGACG	1990	-
GmFAX6	AT~TATA-box	TATATA	150	+
GmFAX6	Box 4	ATTAAT	724	+	part of a conserved DNA module involved in light responsiveness
GmFAX6	Box 4	ATTAAT	1410	-	part of a conserved DNA module involved in light responsiveness
GmFAX6	Box 4	ATTAAT	1783	-	part of a conserved DNA module involved in light responsiveness
GmFAX6	Box 4	ATTAAT	1875	-	part of a conserved DNA module involved in light responsiveness
GmFAX6	CAT-box	GCCACT	210	-	cis-acting regulatory element related to meristem expression
GmFAX6	CGTCA-motif	CGTCA	70	+	cis-acting regulatory element involved in the MeJA-responsiveness
GmFAX6	CGTCA-motif	CGTCA	1076	-	cis-acting regulatory element involved in the MeJA-responsiveness
GmFAX6	CGTCA-motif	CGTCA	1990	+	cis-acting regulatory element involved in the MeJA-responsiveness
GmFAX6	chs-CMA1a	TTACTTAA	1796	-	part of a light responsive element
GmFAX6	CTAG-motif	ACTAGCAGAA	947	-
GmFAX6	DRE core	GCCGAC	1276	+
GmFAX6	ERE	ATTTTAAA	1668	-
GmFAX6	GATA-motif	GATAGGG	1375	+	part of a light responsive element
GmFAX6	G-box	TAACACGTAG	334	-	cis-acting regulatory element involved in light responsiveness
GmFAX6	G-box	TACGTG	1269	-	cis-acting regulatory element involved in light responsiveness
GmFAX6	GCN4_motif	TGAGTCA	1264	+	cis-regulatory element involved in endosperm expression
GmFAX6	GT1-motif	GGTTAAT	982	+	light responsive element
GmFAX6	GT1-motif	GGTTAA	1156	+	light responsive element
GmFAX6	GT1-motif	GGTTAAT	1980	-	light responsive element
GmFAX6	GT1-motif	GGTTAA	1981	-	light responsive element
GmFAX6	I-box	AGATAAGG	1365	-	part of a light responsive element
GmFAX6	LAMP-element	CTTTATCA	1713	-	part of a light responsive element
GmFAX6	MYB	CAACAG	435	+
GmFAX6	MYB	TAACCA	981	-
GmFAX6	MYB	TAACCA	1155	-
GmFAX6	MYB	CAACCA	1221	-
GmFAX6	MYB	TAACCA	1801	+
GmFAX6	MYB	TAACCA	1982	+
GmFAX6	Myb	TAACTG	685	-
GmFAX6	Myb-binding site	CAACAG	435	+
GmFAX6	MYB-like sequence	TAACCA	981	-
GmFAX6	MYB-like sequence	TAACCA	1155	-
GmFAX6	MYB-like sequence	TAACCA	1801	+
GmFAX6	MYB-like sequence	TAACCA	1982	+
GmFAX6	MYC	CATTTG	1314	-
GmFAX6	STRE	AGGGG	281	-
GmFAX6	STRE	AGGGG	366	-
GmFAX6	STRE	AGGGG	1383	+
GmFAX6	TCA	TCATCTTCAT	186	-
GmFAX6	TCA	TCATCTTCAT	1610	+
GmFAX6	TC-rich repeats	GTTTTCTTAC	923	-	cis-acting element involved in defense and stress responsiveness
GmFAX6	TCT-motif	TCTTAC	164	-	part of a light responsive element
GmFAX6	TGACG-motif	TGACG	70	-	cis-acting regulatory element involved in the MeJA-responsiveness
GmFAX6	TGACG-motif	TGACG	1076	+	cis-acting regulatory element involved in the MeJA-responsiveness
GmFAX6	TGACG-motif	TGACG	1990	-	cis-acting regulatory element involved in the MeJA-responsiveness
GmFAX6	W box	TTGACC	1461	-
GmFAX6	WUN-motif	AAATTTCTT	1562	+
GmFAX6	WUN-motif	AAATTACTA	1964	-
GmFAX6	WUN-motif	AAATTACT	1965	-

## Sheet: Sheet7
GmFAX7	ABRE	ACGTG	414	-	cis-acting element involved in the abscisic acid responsiveness
GmFAX7	ABRE	ACGTG	1343	-	cis-acting element involved in the abscisic acid responsiveness
GmFAX7	ABRE3a	TACGTG	1343	-
GmFAX7	ABRE4	CACGTA	1343	+
GmFAX7	ARE	AAACCA	174	-	cis-acting regulatory element essential for the anaerobic induction
GmFAX7	ARE	AAACCA	615	-	cis-acting regulatory element essential for the anaerobic induction
GmFAX7	ARE	AAACCA	620	-	cis-acting regulatory element essential for the anaerobic induction
GmFAX7	ARE	AAACCA	817	-	cis-acting regulatory element essential for the anaerobic induction
GmFAX7	AT~TATA-box	TATATAAA	443	-
GmFAX7	AT~TATA-box	TATATA	445	+
GmFAX7	ATCT-motif	AATCTAATCC	1486	-	part of a conserved DNA module involved in light responsiveness
GmFAX7	Box 4	ATTAAT	210	+	part of a conserved DNA module involved in light responsiveness
GmFAX7	Box 4	ATTAAT	520	+	part of a conserved DNA module involved in light responsiveness
GmFAX7	Box 4	ATTAAT	846	+	part of a conserved DNA module involved in light responsiveness
GmFAX7	Box 4	ATTAAT	1202	-	part of a conserved DNA module involved in light responsiveness
GmFAX7	Box 4	ATTAAT	1240	-	part of a conserved DNA module involved in light responsiveness
GmFAX7	Box 4	ATTAAT	1861	-	part of a conserved DNA module involved in light responsiveness
GmFAX7	chs-CMA1a	TTACTTAA	566	-	part of a light responsive element
GmFAX7	circadian	CAAAGATATC	194	-	cis-acting regulatory element involved in circadian control
GmFAX7	ERE	ATTTTAAA	1581	-
GmFAX7	GATA-motif	GATAGGA	734	-	part of a light responsive element
GmFAX7	G-box	CACGTC	414	+	cis-acting regulatory element involved in light responsiveness
GmFAX7	G-box	CACGAC	636	-	cis-acting regulatory element involved in light responsiveness
GmFAX7	G-box	TACGTG	1343	-	cis-acting regulatory element involved in light responsiveness
GmFAX7	GCN4_motif	TGAGTCA	375	+	cis-regulatory element involved in endosperm expression
GmFAX7	GT1-motif	GGTTAAT	286	-	light responsive element
GmFAX7	GT1-motif	GGTTAA	287	-	light responsive element
GmFAX7	GT1-motif	GGTTAA	1319	+	light responsive element
GmFAX7	GT1-motif	GGTTAA	1982	-	light responsive element
GmFAX7	MBS	CAACTG	611	-	MYB binding site involved in drought-inducibility
GmFAX7	Myb	TAACTG	42	-
GmFAX7	Myb	CAACTG	611	-
GmFAX7	MYB	TAACCA	288	+
GmFAX7	MYB	TAACCA	313	-
GmFAX7	MYB	CAACCA	605	+
GmFAX7	MYB	TAACCA	927	+
GmFAX7	MYB	CAACCA	1136	-
GmFAX7	MYB	TAACCA	1318	-
GmFAX7	MYB-like sequence	TAACCA	288	+
GmFAX7	MYB-like sequence	TAACCA	313	-
GmFAX7	MYB-like sequence	TAACCA	927	+
GmFAX7	MYB-like sequence	TAACCA	1318	-
GmFAX7	MYC	CATGTG	347	+
GmFAX7	MYC	CATGTG	591	+
GmFAX7	MYC	CATTTG	1304	+
GmFAX7	P-box	CCTTTTG	713	-	gibberellin-responsive element
GmFAX7	TCA	TCATCTTCAT	1541	-
GmFAX7	TCA-element	CCATCTTTTT	291	+	cis-acting element involved in salicylic acid responsiveness
GmFAX7	TCCC-motif	TCTCCCT	420	+	part of a light responsive element
GmFAX7	TCCC-motif	TCTCCCT	987	+	part of a light responsive element
GmFAX7	TCCC-motif	TCTCCCT	1715	-	part of a light responsive element
GmFAX7	TC-rich repeats	ATTCTCTAAC	19	+	cis-acting element involved in defense and stress responsiveness
GmFAX7	TC-rich repeats	ATTCTCTAAC	50	+	cis-acting element involved in defense and stress responsiveness
GmFAX7	W box	TTGACC	236	-
GmFAX7	WUN-motif	AAATTACT	29	+

## Sheet: Sheet8
GmFAX8	AAGAA-motif	gGTAAAGAAA	42	+
GmFAX8	AAGAA-motif	GAAAGAA	165	-
GmFAX8	AAGAA-motif	GAAAGAA	172	-
GmFAX8	AAGAA-motif	GAAAGAA	865	+
GmFAX8	ABRE	ACGTG	622	+	cis-acting element involved in the abscisic acid responsiveness
GmFAX8	ARE	AAACCA	283	+	cis-acting regulatory element essential for the anaerobic induction
GmFAX8	AT~TATA-box	TATATA	1213	-
GmFAX8	AT~TATA-box	TATATA	1292	-
GmFAX8	AT-rich sequence	TAAAATACT	1573	-	element for maximal elicitor-mediated activation (2copies)
GmFAX8	Box 4	ATTAAT	1532	-	part of a conserved DNA module involved in light responsiveness
GmFAX8	Box II	TGGTAATAA	1598	-	part of a light responsive element
GmFAX8	CARE	CAACTCAC	1061	-
GmFAX8	ERE	ATTTTAAA	1202	-
GmFAX8	ERE	ATTTTAAA	1407	-
GmFAX8	ERE	ATTTTAAA	1458	-
GmFAX8	ERE	ATTTTAAA	1952	-
GmFAX8	Gap-box	CAAATGAA(A/G)A	1303	-	part of a light responsive element
GmFAX8	GARE-motif	TCTGTTG	614	-	gibberellin-responsive element
GmFAX8	G-box	CACGTC	621	-	cis-acting regulatory element involved in light responsiveness
GmFAX8	MBSI	aaaAaaC(G/C)GTTA	416	+	MYB binding site involved in flavonoid biosynthetic genes regulation
GmFAX8	MRE	AACCTAA	211	+	MYB binding site involved in light responsiveness
GmFAX8	MYB	CAACCA	395	+
GmFAX8	MYB	CAACAG	614	+
GmFAX8	MYB	CAACCA	1396	+
GmFAX8	Myb-binding site	CAACAG	614	+
GmFAX8	MYC	CAATTG	270	+
GmFAX8	MYC	CATTTG	654	+
GmFAX8	MYC	CATGTG	693	-
GmFAX8	MYC	CATTTG	1307	+
GmFAX8	STRE	AGGGG	480	+
GmFAX8	STRE	AGGGG	552	+
GmFAX8	TATA	TATAAAAT	1442	-
GmFAX8	TCA	TCATCTTCAT	580	-
GmFAX8	TCA-element	CCATCTTTTT	459	-	cis-acting element involved in salicylic acid responsiveness
GmFAX8	TC-rich repeats	GTTTTCTTAC	1812	+	cis-acting element involved in defense and stress responsiveness
GmFAX8	TCT-motif	TCTTAC	1816	+	part of a light responsive element
GmFAX8	TGA-element	AACGAC	1317	+	auxin-responsive element
GmFAX8	WRE3	CCACCT	717	+
GmFAX8	WUN-motif	TTATTACAT	1415	-
GmFAX8	WUN-motif	AAATTTCTT	1426	+
